# Supplementary material for: Hecw controls oogenesis and neuronal homeostasis by promoting the liquid state of ribonucleoprotein particles
Source: Nat Commun. 2021 Sep 16;12:5488. doi: 10.1038/s41467-021-25809-8 (PMC8446043; doi:10.1038/s41467-021-25809-8)
Supplement: Supplementary file 12 — Source Data [file 41467_2021_25809_MOESM12_ESM.zip]

Archive with 2 entries (2 files):
- Source data (article).xlsx
- Source data (supp info).xlsx
